# Supplementary material for: Genetic Variability in the E6, E7, and L1 Genes of Human Papillomavirus Types 16 and 18 among Women in Saudi Arabia
Source: Viruses. 2022 Dec 30;15(1):109. doi: 10.3390/v15010109 (PMC9862970; doi:10.3390/v15010109)
Supplement: Supplementary file 1 [file viruses-15-00109-s001.zip]

Archive with 1 entries (1 files):
- viruses-2021230-supplementary.pdf
